# Supplementary material for: RTx-303, an Orally Bioavailable Polθ Polymerase Inhibitor That Potentiates PARP Inhibitors in BRCA Mutant Tumors
Source: J Med Chem. 2025 Oct 22;68(21):22196–215. doi: 10.1021/acs.jmedchem.5c00551 (PMC12621202; doi:10.1021/acs.jmedchem.5c00551)
Supplement: Supplementary file 1 [file jm5c00551_si_015.csv]

Compound_ID	SMILES	IC50 (nM) against recombinant Polq
RTx-283	O=C1N(CC(O)CNC)CCN1C2=C(OC(N(C([2H])([2H])[2H])C3=CC=C(F)C=C3)=O)C(C(F)(F)F)=CC(C(F)(F)F)=C2	6.1
RTx-284	>>O=C1N(CC(O)CN(C)C)CCN1C2=C(OC(N(C([2H])([2H])[2H])C3=CC=C(F)C=C3)=O)C(C(F)(F)F)=CC(C(F)(F)F)=C2	5.5
RTx-302	O=C1N(C[C@@H](O)CN(C)C)CCN1C2=C(OC(N(C([2H])([2H])[2H])C3=CC=C(F)C=C3)=O)C(C(F)(F)F)=CC(C(F)(F)F)=C2	7.5
RTx-303	O=C1N(C[C@@H](O)CN(C)C)CCN1C2=C(OC(N(C([2H])([2H])[2H])C3=CC=C(F)C=C3)=O)C(C(F)(F)F)=CC(C(F)(F)F)=C2.O=C4N(C[C@H](O)CN(C)C)CCN4C5=C(OC(N(C([2H])([2H])[2H])C6=CC=C(F)C=C6)=O)C(C(F)(F)F)=CC(C(F)(F)F)=C5	5.1
RTx-182	O=C1N(C[C@@H](O)CN(C)C)CCN1C2=C(OC(N(C([2H])([2H])[2H])C3=CC=C(F)C=C3)=O)C(C(F)(F)F)=CC(C(F)(F)F)=C2.O=C4N(CC(O)CN(C)C)CCN4C5=C(OC(N(C)C6=CC=C(F)C=C6)=O)C(C(F)(F)F)=CC(C(F)(F)F)=C5	6.7
RTx-290	O=C1N(C[C@@H](O)CN(C)C)CCN1C2=C(OC(N(C([2H])([2H])[2H])C3=CC=C(F)C=C3)=O)C(C(F)(F)F)=CC(C(F)(F)F)=C2.O=C4N(CC(O)CNC)CCN4C5=C(OC(N(C)C6=CC=C(F)C=C6)=O)C(C(F)(F)F)=CC(C(F)(F)F)=C5	5.1
RTx-314	O=C1N(C[C@@H](O)CN(C)C)CCN1C2=C(OC(N(C([2H])([2H])[2H])C3=CC=C(F)C=C3)=O)C(C(F)(F)F)=CC(C(F)(F)F)=C2.O=C4N(C[C@@H](O)CNC)CCN4C5=C(OC(N(C([2H])([2H])[2H])C6=CC=C(F)C=C6)=O)C(C(F)(F)F)=CC(C(F)(F)F)=C5	6.6
RTx-315	O=C1N(C[C@@H](O)CN(C)C)CCN1C2=C(OC(N(C([2H])([2H])[2H])C3=CC=C(F)C=C3)=O)C(C(F)(F)F)=CC(C(F)(F)F)=C2.O=C4N(C[C@H](O)CNC)CCN4C5=C(OC(N(C([2H])([2H])[2H])C6=CC=C(F)C=C6)=O)C(C(F)(F)F)=CC(C(F)(F)F)=C5	13.6
